# Supplementary material for: Sex Differences in Fractional Flow Reserve Utilization
Source: J Clin Med. 2024 Jul 10;13(14):4028. doi: 10.3390/jcm13144028 (PMC11277883; doi:10.3390/jcm13144028)
Supplement: Supplementary file 1 [file jcm-13-04028-s001.zip]

Archive with 1 entries (1 files):
- jcm-3036066-supplementary.pdf
